# Supplementary material for: Determination of the De Novo Minimum Selection Concentration of Trimethoprim In Vivo for Escherichia coli Using Galleria mellonella: A Pilot Study
Source: Microorganisms. 2024 Dec 24;13(1):3. doi: 10.3390/microorganisms13010003 (PMC11767374; doi:10.3390/microorganisms13010003)
Supplement: Supplementary file 1 [file microorganisms-13-00003-s001.zip]

Archive with 1 entries (1 files):
- microorganisms-3310058-supplementary.pptx
